# Supplementary material for: Attentional Functioning in Healthy Older Adults and aMCI Patients: Results from the Attention Network Test with a Focus on Sex Differences
Source: Brain Sci. 2025 Jul 19;15(7):770. doi: 10.3390/brainsci15070770 (PMC12293916; doi:10.3390/brainsci15070770)
Supplement: Supplementary file 1 [file brainsci-15-00770-s001.zip]

Archive with 1 entries (1 files):
- brainsci-3726821-supplementary.pdf
